# Supplementary material for: Pilot Evaluation of a Fully Automated Bioinformatics System for Analysis of Methicillin-Resistant Staphylococcus aureus Genomes and Detection of Outbreaks
Source: J Clin Microbiol. 2019 Oct 23;57(11):e00858-19. doi: 10.1128/JCM.00858-19 (PMC6813015; doi:10.1128/JCM.00858-19)
Supplement: Supplemental file 1 [file JCM.00858-19-sd001.xlsx]

## Sheet: Sheet1
Supplementary table 1
Quality metric results comparision between routine research method and the NGD tool, sample details and accession numbers
		MLST		Average depth %		Reference genome coverage %		Kraken				mec
SampleID	AccessionNumber	Research method MLST	NGD tool MLST	Research method	NGD tool	Research method	NGD tool	Research method top ID	Research method %	NGD tool top ID	NGD tool %	Research mec gene	Research method % ID	Research method % length	NGD tool mec gene	NGD tool % ID	NGD tool %length	SampleType	Cluster
HICF0049	ERS3414305	22	22	113.78	99.98	99.5	97.8	Staphylococcus aureus	83.61	Staphylococcus aureus	84.44	mecA	100	100	mecA	99.9	100	Multi-site	2
HICF0056	ERS3414308	22	22	87.2	80.03	99.9	98.2	Staphylococcus aureus	87.96	Staphylococcus aureus	88.26	mecA	100	100	mecA	99.9	100	Multi-site
HICF0059	ERS3414304	22	22	52.6	48.83	99.8	97.9	Staphylococcus aureus	87.4	Staphylococcus aureus	87.83	mecA	99.95	100	mecA	99.85	100	Multi-site	1
HICF0060	ERS3414296	5	5	91.19	80.02	93	90.9	Staphylococcus aureus	88.45	Staphylococcus aureus	88.82	mecA	100	100	mecA	99.9	100	Wound swab
HICF0062	ERS3414298	22	22	90.37	84.45	99.9	98.2	Staphylococcus aureus	81.26	Staphylococcus aureus	81.54	mecA	99.95	100	mecA	99.85	100	Multi-site	1
HICF0064	ERS3414303	22	22	78.53	70.78	99.5	97.8	Staphylococcus aureus	86	Staphylococcus aureus	86.25	mecA	100	100	mecA	99.9	100	Multi-site	2
HICF0068	ERS3414300	22	22	63.73	59.87	100	98.1	Staphylococcus aureus	89.03	Staphylococcus aureus	89.22	mecA	99.95	100	mecA	99.95	100	Multi-site
HICF0150	ERS3414292	22	22	40.6	38.22	99.5	97.5	Staphylococcus aureus	87.97	Staphylococcus aureus	88.26	mecA	99.95	100	mecA	99.95	100	Wound swab
HICF0151	ERS3414293	1	1	74.07	65.82	92.6	90.4	Staphylococcus aureus	88.31	Staphylococcus aureus	88.66	mecA	100	100	mecA	99.9	100	Genital swab
HICF0152	ERS3414294	22	22	110.9	99.32	99.9	98.1	Staphylococcus aureus	87.84	Staphylococcus aureus	88.21	mecA	99.95	100	mecA	99.85	100	Tissue	1
HICF0153	ERS3414295	45	45	68.42	61.39	92.3	90	Staphylococcus aureus	88.57	Staphylococcus aureus	88.83	mecA	99.9	100	mecA	99.9	100	Ulcer swab
HICF0154	ERS3414291	22	22	87.37	80.18	99.9	98.2	Staphylococcus aureus	87.7	Staphylococcus aureus	88.01	mecA	99.95	100	mecA	99.85	100	Multi-site	1
HICF0155	ERS3414306	22	22	94.19	85.69	99.9	98.2	Staphylococcus aureus	82.83	Staphylococcus aureus	83.13	mecA	99.95	100	mecA	99.85	100	Wound swab	1
HICF0156	ERS3414307	22	22	92.18	84.11	99.9	98.2	Staphylococcus aureus	86.53	Staphylococcus aureus	87.12	mecA	99.95	100	mecA	99.95	100	Ulcer swab
HICF0157	ERS3414309	97	97	104.66	91.3	91.8	89.7	Staphylococcus aureus	84.67	Staphylococcus aureus	85.03	mecA	100	100	mecA	99.9	100	Throat swab
HICF0158	ERS3414297	22	22	96.95	87.22	100	98.2	Staphylococcus aureus	87.36	Staphylococcus aureus	87.78	mecA	99.95	100	mecA	99.95	100	Skin swab
HICF0159	ERS3414299	22	22	99.7	89.88	98.1	96.3	Staphylococcus aureus	88.2	Staphylococcus aureus	88.58	mecA	100	100	mecA	99.9	100	Multi-site	2
